# Supplementary material for: Comparative Study on the Freeze–Thaw Stability of Sodium Caseinate Emulsion-Filled Konjac Glucomannan/κ-Carrageenan Composite Gels
Source: Gels. 2025 Nov 28;11(12):961. doi: 10.3390/gels11120961 (PMC12732840; doi:10.3390/gels11120961)
Supplement: Supplementary file 1 [file gels-11-00961-s001.zip]

Archive with 1 entries (1 files):
- gels-3973970-supplementary.pdf
